# Supplementary material for: Accurate Classification of Protein Subcellular Localization from High-Throughput Microscopy Images Using Deep Learning
Source: G3 (Bethesda). 2017 Apr 8;7(5):1385–92. doi: 10.1534/g3.116.033654 (PMC5427497; doi:10.1534/g3.116.033654)
Supplement: Supplementary file 8 [file 1385TableS1.xlsx]

## Sheet: DeepYeast
Predicted class	cell periphery	cytoplasm	endosome	er	golgi	mitochondrion	nuclear periphery	nucleolus	nucleus	peroxisome	spindle pole	vacuole
cell periphery	1417	52	8	43	4	7	8	4	6	0	3	17
cytoplasm	18	1158	15	17	2	8	6	7	7	0	25	13
endosome	2	44	447	5	30	28	9	0	5	14	49	56
er	52	31	12	1539	32	21	21	3	1	6	6	31
golgi	1	2	0	9	324	5	5	11	0	1	12	12
mitochondrion	1	10	4	5	9	1132	9	9	20	12	12	20
nuclear periphery	0	6	4	8	4	11	1056	4	21	4	15	31
nucleolus	0	2	5	0	0	8	4	1112	45	0	77	10
nucleus	2	22	4	1	6	18	12	135	1386	0	21	20
peroxisome	0	0	2	0	3	6	1	1	1	131	18	1
spindle pole	2	25	77	1	1	18	33	1	8	18	595	2
vacuole	0	0	3	1	8	11	8	7	3	0	4	542
True class

## Sheet: Random forest
Predicted class	cell periphery	cytoplasm	endosome	er	golgi	mitochondrion	nuclear periphery	nucleolus	nucleus	peroxisome	spindle pole	vacuole
cell periphery	1158	127	6	112	81	42	7	1	11	0	1	23
cytoplasm	32	1080	9	82	5	23	3	0	10	0	4	28
endosome	15	44	326	13	7	156	15	0	6	11	75	21
er	158	128	26	1315	21	23	14	0	2	0	0	68
golgi	3	3	0	29	291	18	1	6	0	0	0	31
mitochondrion	3	9	42	14	7	967	75	14	35	17	24	36
nuclear periphery	2	3	2	31	2	20	964	2	83	2	4	49
nucleolus	0	5	2	2	0	23	7	1066	43	2	101	12
nucleus	4	23	13	10	2	27	41	101	1356	1	17	32
peroxisome	0	0	1	0	0	19	1	0	0	61	82	0
spindle pole	0	42	168	3	0	72	1	0	9	44	439	3
vacuole	0	5	10	17	3	69	105	4	18	0	4	352
True class
