# Supplementary material for: Accurate Classification of Protein Subcellular Localization from High-Throughput Microscopy Images Using Deep Learning
Source: G3 (Bethesda). 2017 Apr 8;7(5):1385–92. doi: 10.1534/g3.116.033654 (PMC5427497; doi:10.1534/g3.116.033654)
Supplement: Supplementary file 10 [file 1385TableS2.xlsx]

## Sheet: DeepYeast recall
label	recall	boot_mean	boot_025	boot_975
cell periphery	0.903	0.903	0.888	0.917
cytoplasm	0.908	0.907	0.891	0.923
endosome	0.649	0.649	0.612	0.684
er	0.877	0.877	0.861	0.892
golgi	0.848	0.848	0.812	0.882
mitochondrion	0.911	0.911	0.895	0.926
nuclear periphery	0.907	0.907	0.89	0.924
nucleolus	0.88	0.88	0.862	0.898
nucleus	0.852	0.852	0.834	0.869
peroxisome	0.799	0.799	0.738	0.86
spindle pole	0.762	0.762	0.731	0.791
vacuole	0.923	0.923	0.901	0.944

## Sheet: DeepYeast precision
pred_label	precision	boot_mean	boot_025	boot_975
cell periphery	0.948	0.948	0.936	0.959
cytoplasm	0.857	0.856	0.837	0.875
endosome	0.769	0.769	0.735	0.804
er	0.945	0.945	0.934	0.956
golgi	0.766	0.766	0.726	0.806
mitochondrion	0.889	0.889	0.872	0.907
nuclear periphery	0.901	0.901	0.883	0.918
nucleolus	0.859	0.859	0.84	0.878
nucleus	0.922	0.922	0.908	0.935
peroxisome	0.704	0.704	0.64	0.769
spindle pole	0.711	0.711	0.68	0.742
vacuole	0.718	0.718	0.686	0.75

## Sheet: Random forest recall
label	recall	boot_mean	boot_025	boot_975
cell periphery	0.738	0.738	0.716	0.76
cytoplasm	0.846	0.846	0.827	0.866
endosome	0.473	0.473	0.437	0.509
er	0.749	0.749	0.729	0.769
golgi	0.762	0.762	0.717	0.804
mitochondrion	0.778	0.778	0.755	0.801
nuclear periphery	0.828	0.828	0.807	0.85
nucleolus	0.844	0.844	0.823	0.864
nucleus	0.833	0.833	0.815	0.851
peroxisome	0.372	0.372	0.299	0.445
spindle pole	0.562	0.562	0.528	0.597
vacuole	0.6	0.6	0.56	0.639

## Sheet: Random forest precision
pred_label	precision	boot_mean	boot_025	boot_975
cell periphery	0.842	0.842	0.823	0.861
cytoplasm	0.735	0.735	0.713	0.758
endosome	0.539	0.539	0.499	0.579
er	0.808	0.808	0.788	0.827
golgi	0.695	0.695	0.649	0.737
mitochondrion	0.663	0.663	0.638	0.687
nuclear periphery	0.781	0.781	0.758	0.804
nucleolus	0.893	0.893	0.875	0.91
nucleus	0.862	0.862	0.845	0.879
peroxisome	0.442	0.442	0.362	0.522
spindle pole	0.585	0.585	0.55	0.619
vacuole	0.537	0.537	0.499	0.576
