# Supplementary material for: Accurate Classification of Protein Subcellular Localization from High-Throughput Microscopy Images Using Deep Learning
Source: G3 (Bethesda). 2017 Apr 8;7(5):1385–92. doi: 10.1534/g3.116.033654 (PMC5427497; doi:10.1534/g3.116.033654)
Supplement: Supplementary file 21 [file 1385FileS6.zip]

Archive with 1 entries (1 files):
- FileS6.html
